# Supplementary material for: TonEBP/NFAT5 promotes obesity and insulin resistance by epigenetic suppression of white adipose tissue beiging
Source: Nat Commun. 2019 Aug 6;10:3536. doi: 10.1038/s41467-019-11302-w (PMC6684655; doi:10.1038/s41467-019-11302-w)
Supplement: Supplementary file 4 — Source Data [file 41467_2019_11302_MOESM4_ESM.xlsx]

## Sheet: Figure 1a
Figure 1a	TonEBP mRNA	Mouse	eWAT		iWAT		BAT		Muscle		Liver
		no.	CD	HFD	CD	HFD	CD	HFD	CD	HFD	CD	HFD
		1	1.15471	1.13094	1.70273	64.7967	0.909618	1.26869	1	1.76541	0.724599	1.15289
		2	1.25	1.92856	0.234	53.366	0.928731	0.764895	1.55833	1.82766	1.09829	0.91083
		3	0.964	2.70856	0.957834	89.7505	1.27751	1.52979	0.664343	2.65737	1.17711	0.873727
		4	0.86	3.57396	2.06	89.7505	0.721	1.31343	0.382	5.61778	0.63	1.16898
		5	0.771294	2.67127	0.0363469	80.3289	1.35624	1.3692	1.76645	2.96905	1.37	1.01766
		6		3.765		51.75		1.68		0.641		0.825
		7		1.04032		99.447		0.818398		5.29391		1.22464
		mean	1	2.40266	0.998182	75.5985	1.03862	1.2492	1.07422	2.96745	1	1.02482
		sem	0.089341	0.410912	0.39589	7.19027	0.119906	0.129409	0.261363	0.701855	0.139763	0.060339
		ttest	0.5	0.00918818	0.5	2.98277e-06	0.5	0.139939	0.5	0.0272535	0.5	0.429689

## Sheet: Figure 1b
Figure 1b

## Sheet: Figure 1c
Figure 1c		Sample No.	BMI	TonEBP mRNA
		1	29.09	3.4985
		2	32.24	7.26473
		3	29.71	6.87009
		4	29.21	1.07002
		5	34.01	6.87136
		6	30.82	3.41359
		7	29.8	1.95035
		8	24.11	1
		9	40.1	8.28133
		10	37.04	5.16191
		11	34.58	4.55165
		12	27.83	3.90864
		13	24.53	2.4737
		14	31.19	4.1148
		15	29.55	3.30915

## Sheet: Figure 1d
Figure 1d	miRNA	TonEBP mRNA (AU)
	n	1	2	3	4	Mean	SD
	NC	1.05182	0.951291	0.892562	1.10433	1	0.095717
	30b	0.670997	0.49196	0.660911	0.477507	0.575344	0.104875
	30c	0.752562	0.740983	0.781421	0.804108	0.769768	0.0285169

## Sheet: Figure 1e
Figure 1e

## Sheet: Figure 1f
Figure 1f	Genotype	n	Diet	Body weight (g)
			week	0	1	2	3	4	5	6	7	8	9	10	11	12	13	14	15
	WT	1	CD	20.9	21.6	22.1	23.5	23.8	24.5	24.6	25.3	25.2	25.5	26	26.2	26.3	26.8	27.2	28.2
	WT	2	CD	22.5	22.8	23	23.8	24.2	24.9	24.9	25.3	25.3	25.4	25.5	25.5	25.7	26	26.2	26.5
	WT	3	CD	23.7	24	25.5	26.3	26.6	28.2	28.1	30	30.2	30.3	30.3	30.2	31.4	32	32.1	32.8
	WT	4	CD	23.1	24.2	26.8	27.3	27.8	29.3	29.3	30.1	29.9	30.9	31.3	31.5	31.9	33.2	33.3	34.1
	WT	5	CD	20.3	21	21.5	21.9	22.2	22.3	22.2	22.9	23	23.2	23.5	23.4	23.6	24.3	24.6	25.2
	WT	6	CD	22.8	24.5	27.9	28.6	28.9	32.3	32.3	33.3	33.3	33.6	33.7	33.8	34.3	35.1	35.3	36
	WT	7	CD	22.1	22.2	23.3	23.6	23.6	25.4	25.5	27	27	27.1	27.8	27.5	28.4	29.1	29.2	30
			Mean	22.2	22.9	24.3	25	25.3	26.7	26.7	27.7	27.7	28	28.3	28.3	28.8	29.5	29.7	30.4
			SE	0.458258	0.517779	0.926077	0.915475	0.936813	1.28638	1.28563	1.35804	1.35436	1.39659	1.36783	1.38873	1.46125	1.52784	1.5027	1.52799
	HET	1	CD	23	23.2	24.4	24.5	25.9	26.9	26.5	27.4	28.5	28.6	29.2	32.1	32.5	33.1	34.2	34.6
	HET	2	CD	22.8	22.9	23.6	23.7	24.2	25	24.5	26.1	26.3	26.4	27.1	27.8	28	28	29.5	30
	HET	3	CD	21.7	22	22.8	22.9	23.4	24.2	24	24.8	25	25.3	26.3	26.5	28	28.2	28.5	29
	HET	4	CD	22.4	22.6	23.7	23.9	24.7	26.1	25.9	27.1	28.3	28.4	29.1	30.9	31.3	32.9	32.9	33.8
	HET	5	CD	23.8	24.4	25.7	25.8	28.3	29.4	29.2	30.5	31.8	32.3	32.4	33.4	33.9	33.9	34	34.9
	HET	6	CD	22.7	23.6	24.7	24.8	26.5	26.7	26	27.4	28.1	28.3	28.9	30.1	31.1	32.3	32.4	34
	HET	7	CD	21.8	22.3	23.8	23.8	25.5	27.2	25.9	27.1	27.3	27.4	27.9	28.5	31.5	32.1	32.5	33.3
			Mean	22.6	23	24.1	24.2	25.5	26.5	26	27.2	27.9	28.1	28.7	29.9	30.9	31.5	32	32.8
			SE	0.417665	0.472582	0.537484	0.537484	0.935117	0.966092	0.964941	0.998888	1.22701	1.27454	1.13284	1.41539	1.26798	1.38283	1.25963	1.34619
			ttest	0.233974	0.435541	0.421695	0.215286	0.430572	0.445675	0.316941	0.37291	0.450517	0.475999	0.400736	0.17839	0.117638	0.141052	0.102246	0.0993238
	WT	1	HFD	23.2	28	29.1	31.6	33.7	35.5	36.7	38.3	39.8	41.7	42.2	44.1	44.7	45.8	45.5	46
	WT	2	HFD	22.5	27.3	29.8	32.4	34.4	36.6	38.6	39.9	42.4	43.1	43.7	43.3	44.1	44.6	44.7	45.4
	WT	3	HFD	23.4	27.2	28.7	31.2	34	36.8	38.7	39.7	41	41.7	42	42.7	43.2	43.6	43.9	44.5
	WT	4	HFD	24	28.8	31.1	33.5	34.2	35.5	36.5	37.8	38.8	40.8	41.7	43.1	43.5	43.8	44.4	44.8
	WT	5	HFD	24.1	28.9	31.9	34.7	36.7	39.1	40.9	42.2	43.1	44.2	43.9	45.1	45.2	45.2	45.2	46.2
	WT	6	HFD	24.5	30.3	33.4	36.2	38.9	41	41.3	42	42.4	43.4	44.5	46	46.8	47.2	47.3	48.5
	WT	7	HFD	21.7	24.5	25.6	28	29.4	30.7	32.2	33.5	34.6	37	37.4	39.2	40.8	42	43.1	44.1
	WT	8	HFD	19.7	23.5	24.1	26.2	27.2	28.8	29.6	30.2	31.4	31.7	32.4	33.4	34.9	36.9	37.5	38.3
	WT	9	HFD	22.2	24	25.6	28.4	30.4	32.3	33	33.3	33.9	34.5	35.6	38.1	39.3	39.9	40.8	42.2
	WT	10	HFD	18.8	22.6	23.8	26	27.3	29.6	31	32.4	32.8	34.2	35.3	47	38.6	39.9	40.9	42
	WT	11	HFD	20.8	22.6	23.3	25.5	27	28.4	29.3	30.5	31.4	33.3	34.1	35.3	36.3	37	38.2	39.1
	WT	12	HFD	20.5	25.3	26.8	28.1	29.4	30.5	31.6	32.7	35.5	37.2	37.4	37.9	37.8	39.2	39.7	40.2
	WT	13	HFD	23.2	25.6	27.1	28.4	30.4	32.1	32.8	34.1	35.3	37.6	38.6	40.6	41.1	42.5	42.7	43.4
			Mean	22.2	26.0462	27.7154	30.0154	31.7692	33.6077	34.7846	35.8923	37.1077	38.4923	39.1385	41.2154	41.2538	42.1231	42.6077	43.4385
			SE	0.4973	0.707616	0.900772	0.967275	1.05996	1.13089	1.16459	1.17836	1.19649	1.17656	1.13434	1.16321	1.02242	0.919877	0.827296	0.825828
	HET	1	HFD	23.8	25.9	28.2	30.7	32.6	33.4	24.7	35.9	36.5	37.2	38	40.4	42.1	42.7	44	45
	HET	2	HFD	19	22	26.1	27.3	29.2	30.7	32.9	34.7	37	39.9	40.7	42.8	44.8	46.1	47.2	47.8
	HET	3	HFD	25.9	26.9	29.1	31.5	34.2	37	38.6	41.2	43.3	44.8	45.5	47.2	47.8	48.5	48.9	49.3
	HET	4	HFD	21.9	25.1	24.9	27.4	28.3	29.5	30.9	32.3	33.8	35	35.5	37.3	39.3	39.8	40.3	41.4
	HET	5	HFD	22	23.1	24	25.2	25.9	26.6	27	27.8	38.9	29.7	29.6	30.6	31.2	32.6	33	33.4
	HET	6	HFD	21.4	24.4	25.7	28.1	29.5	31.6	32.3	33.5	35	35.7	36.4	38.3	39.6	40.4	41.3	42
	HET	7	HFD	21.8	23.1	24.2	25.3	26.5	28.3	28.9	30.6	31.1	32.1	32.6	34.2	35.1	36.1	37.9	38.9
	HET	8	HFD	21.5	24.8	25.1	26.3	26.4	27.9	28.3	28.8	28.8	28.9	29.3	29.3	29.6	29.9	30	30.5
	HET	9	HFD	21.1	22.7	22.6	23.5	23.7	24.4	25.2	25.2	25.9	25.7	26.2	27.1	27.2	28	28	28.2
	HET	10	HFD	21.2	24.4	24.5	26.3	26.7	28.5	29.6	30.3	30.7	30.9	31.3	32.5	33.2	33.2	34.2	34.8
	HET	11	HFD	23.9	25.5	26	26.5	26.6	28.1	29.3	29.5	31.1	31.7	32.3	33.8	34.6	35.7	37	40.4
			Mean	22.1364	24.3545	25.4909	27.1	28.1455	29.6364	29.7909	31.8	33.8273	33.7818	34.3091	35.7727	36.7727	37.5455	38.3455	39.2455
			SE	0.547436	0.450931	0.562212	0.706464	0.926907	1.03785	1.17886	1.32891	1.49794	1.64305	1.69096	1.8366	1.9615	1.98033	2.04221	2.07471
			ttest	0.466068	0.0331617	0.0287082	0.0139224	0.00962029	0.00913128	0.00333662	0.0152786	0.0486235	0.0131651	0.011707	0.0084911	0.0228144	0.0189832	0.0261281	0.0293715

## Sheet: Figure 1h
Figure 1h	Genotype	n	Diet	BW (g)	Height (cm)	Fat mass (g)	Lean mass (g)
	WT	1	HFD	32.3	9.1	6.9	23.9
	WT	2	HFD	37	9.5	9	26.1
	WT	3	HFD	32.4	9.6	8.3	23
	WT	4	HFD	33.5	9.7	8	24.1
	WT	5	HFD	34.4	9.3	8.9	24.4
	WT	6	HFD	36.9	9.8	9.4	27.3
	WT	7	HFD	33.9	9.5	7.8	24.4
	WT	8	HFD	30.8	9	6.1	21.4
			Mean	33.9	9.4375	8.05	24.325
			SE	0.77275	0.0998883	0.394154	0.63464
	HET	1	HFD	28	9.3	3.3	23.6
	HET	2	HFD	33	9.3	6.1	25.4
	HET	3	HFD	29.2	9.6	3.7	23.8
	HET	4	HFD	34	9.7	4.9	28.2
	HET	5	HFD	30	9.1	3.4	23.4
	HET	6	HFD	28.2	9.7	4.1	23.1
	HET	7	HFD	30.5	9.5	3.1	24.7
	HET	8	HFD	27.6	9	6.4	21.9
			Mean	30.0625	9.4	4.375	24.2625
			SE	0.83301	0.0944911	0.455424	0.672399
			ttest	0.0022558	0.394522	1.36756e-05	0.473531

## Sheet: Figure 1i
Figure 1i	Genotype	n	Diet	eWAT (g)	iWAT (g)	Dorsal (g)
	WT	1	HFD	1.94	3.02	1.44
	WT	2	HFD	2.04	3.03	1.45
	WT	3	HFD	1.9	2.94	1.35
	WT	4	HFD	1.86	2.78	1.34
	WT	5	HFD	1.54	2.46	0.94
	WT	6	HFD	1.53	2.4	0.76
	WT	7	HFD	2.04	3.47	1.59
	WT	8	HFD	1.84	2.7	1.24
			Mean	1.83625	2.85	1.26375
			SE	0.0707091	0.122168	0.0986143
	HET	1	HFD	1.65448	1.74	0.65
	HET	2	HFD	1.41925	1.72	0.5
	HET	3	HFD	0.878209	0.64	0.45
	HET	4	HFD	1.82699	2.47	0.7
	HET	5	HFD	1.81131	2.1679	0.66
	HET	6	HFD	1.02562	1.2	0.45
	HET	7	HFD	1.85	3.08	0.74
	HET	8	HFD	1.08251	1.71	0.49
			Mean	1.44355	1.84099	0.58
			SE	0.141243	0.26501	0.0421731
			ttest	0.0130772	0.00192258	8.62306e-06

## Sheet: Figure 2a
	:DATA				VO2
Figure 2a	===============	===============
	INTERVAL	TIME											Average		SEM
	===============	===============			WT1	WT2	WT3	WT4	HET1	HET2	HET3	HET4	WT	HET	WT	HET
	25	4/21/2018 12:10:34 AM			3662.98	3423.09	3112.27	2963.74	3090.15	2776.05	2769.86	4151.8	3290.52	3196.96	156.753	326.944
	26	4/21/2018 12:30:34 AM			3675.26	3431.34	2263.75	3129.45	3060.74	2609.06	2756.5	4128.63	3124.95	3138.73	308.006	343.103
	27	4/21/2018 12:50:34 AM			3236.25	3396.6	2457.09	3057.55	3155.37	2610.42	2811.68	3855.01	3036.87	3108.12	205.291	273.202
	28	4/21/2018 1:10:34 AM			2727.46	3346.17	3179.41	2731.62	2697.09	3522.6	2849.33	3563.68	2996.16	3158.17	157.656	224.578
	29	4/21/2018 1:30:34 AM			3308.07	3434.59	3025.85	2445.48	2754.09	2558.84	3009.88	3656.82	3053.5	2994.91	219.942	239.184
	30	4/21/2018 1:50:34 AM			3054.96	2741.55	2416.43	2883.09	2835.19	2576.48	2615.78	3227	2774.01	2813.61	135.323	149.088
	31	4/21/2018 2:10:34 AM			2936.97	2474.12	2624.41	2461.33	2999.49	3326.2	2635.03	3261.72	2624.21	3055.61	110.633	156.989
	32	4/21/2018 2:30:34 AM			3373.3	3008.74	2426.21	2134.02	2865.46	3164.08	2495.06	3552.85	2735.57	3019.36	279.716	224.376
	33	4/21/2018 2:50:34 AM			2921.3	2648.5	2669.32	2420.77	3384.59	2533.84	2482.68	3967.63	2664.97	3092.19	102.317	357.671
	34	4/21/2018 3:10:34 AM			2935.54	2479.76	2666.78	3416.17	2853.06	2669.7	2704.99	3992.95	2874.56	3055.17	203.327	315.104
	35	4/21/2018 3:30:34 AM			2772.53	2538.81	2392.99	2403.7	2641.66	2994.66	3273.1	4064.98	2527.01	3243.6	88.3113	302.742
	36	4/21/2018 3:50:34 AM			2802.83	2836.67	2399.08	2850.75	2723.23	3021.43	2674.25	3335.11	2722.33	2938.51	108.219	152.847
	37	4/21/2018 4:10:34 AM			3206.24	2894.74	3164.67	2965.58	2729.5	2573.87	3315.81	3201.96	3057.81	2955.28	75.5803	179.649
	38	4/21/2018 4:30:34 AM			2824.33	2744.58	3008.01	3254.94	2837.05	3563.03	3318.22	4455.19	2957.96	3543.37	113.317	339.285
	39	4/21/2018 4:50:34 AM			2970.57	3373.47	2801.52	2569.39	3400.79	2902.73	3226.95	3968.92	2928.74	3374.85	169.522	223.302
	40	4/21/2018 5:10:34 AM			3648.57	3205.3	2589.26	3113.12	2694.73	2607.16	3129.5	3578.86	3139.06	3002.56	217.359	223.483
	41	4/21/2018 5:30:34 AM			2855.53	2958.08	3139.97	2786.49	2498.02	2548.1	3233.25	4407.42	2935.02	3171.7	76.8738	444.739
	42	4/21/2018 5:50:34 AM			3043.18	3042.17	3032.19	2646.77	2519.65	3397.13	2450.43	3962.07	2941.08	3082.32	98.1324	363.885
	43	4/21/2018 6:10:34 AM			2542.19	2302.64	2720.84	2258.58	3143.42	2978.49	2290.31	3372.61	2456.06	2946.21	108.038	233.086
	44	4/21/2018 6:30:34 AM			2369.45	3140.46	2140.73	2103.39	2622.61	2473.85	3328.97	3213.89	2438.51	2909.83	241.262	212.272
	45	4/21/2018 6:50:34 AM			2410.55	2221.11	2089.74	2242.5	2706.11	2408.56	2451.95	3824.77	2240.97	2847.85	65.8429	332.186
	46	4/21/2018 7:10:34 AM			2444.25	2318.39	2066.17	2139.79	2625.52	2440.23	2502.23	2997.78	2242.15	2641.44	85.6857	124.865
	47	4/21/2018 7:30:34 AM			2307.62	2847.23	2823.72	2218	2528.6	3053.53	2277.78	2908.76	2549.14	2692.17	166.391	177.004
	48	4/21/2018 7:50:34 AM			2229.66	2665.03	2612.01	2179.36	2589.42	3053.22	3039.74	2928.85	2421.51	2902.81	126.174	108.114
	49	4/21/2018 8:10:34 AM			2365.43	2653.35	2355.3	2077.48	2460.31	2350.83	3082.63	3596.4	2362.89	2872.54	117.577	290.148
	50	4/21/2018 8:30:34 AM			2424.53	2760.39	2035.71	1919.19	3048.54	2405.24	2485.06	3080.9	2284.96	2754.93	191.794	179.716
	51	4/21/2018 8:50:34 AM			2314.35	2392.81	1967.94	2663.86	2721.35	2452.12	2414.91	2919.39	2334.74	2626.94	143.367	119.008
	52	4/21/2018 9:10:34 AM			2261.31	2279.54	2116.17	2243.71	2618.36	2641.6	2237.14	2914.55	2225.18	2602.91	37.0672	139.237
	53	4/21/2018 9:30:34 AM			3045.66	3006.41	2109.97	2159.47	2817.46	3107.19	2125.23	2978.35	2580.38	2757.06	257.624	218.788
	54	4/21/2018 9:50:34 AM			3126.66	2970.59	2094.91	2149.19	2790.55	2626.27	2205.37	3773.61	2585.34	2848.95	269.599	331.939
	55	4/21/2018 10:10:34 AM			2938.63	2342.31	2095.03	2189.68	3008.53	2367.24	2448.26	2822.32	2391.41	2661.59	189.384	152.301
	56	4/21/2018 10:30:34 AM			2386.12	2307.45	2552.91	2021.77	2888.82	2304.86	2981.49	3056.57	2317.06	2807.94	110.937	171.164
	57	4/21/2018 10:50:34 AM			2290.22	2269.47	2180.55	2177.17	2535.34	3067.17	2328.14	3048.79	2229.35	2744.86	29.4672	185.699
	58	4/21/2018 11:10:34 AM			2301.49	2740.54	2086.1	2729.86	2258.97	2521.08	2418.93	2942.59	2464.5	2535.39	162.372	146.055
	59	4/21/2018 11:30:34 AM			2315.4	2339.48	1886.46	2674.42	2801.25	2295.11	2259.41	2879.01	2303.94	2558.69	161.488	163.423
	60	4/21/2018 11:50:34 AM			2296.07	2146.35	2067.1	2313.78	2905.53	2356.65	2174.07	3908.23	2205.82	2836.12	59.5682	389.704
	61	4/21/2018 12:10:34 PM			2994.66	2930.74	1974.62	2499.78	2475.94	2302.93	2227.13	3173.81	2599.95	2544.95	235.636	215.987
	62	4/21/2018 12:30:34 PM			2743.83	2313.25	2085.36	2045.76	2247.7	2348.52	2317.76	2848.61	2297.05	2440.65	160.166	137.615
	63	4/21/2018 12:50:34 PM			2409.21	2222.4	2068.84	2095.85	2321.51	2334.74	2689.71	3453.93	2199.07	2699.97	77.6313	265.391
	64	4/21/2018 1:10:34 PM			2459.45	2294.38	2587.22	1980.69	2356.66	3062.82	2292.17	2957.78	2330.43	2667.36	131.088	199.591
	65	4/21/2018 1:30:34 PM			2385.76	2288.53	2126.58	2136.47	2406.46	3306.77	2171.18	3671.64	2234.33	2889.01	62.621	357.675
	66	4/21/2018 1:50:34 PM			2865.42	2600.03	2068.3	2193.9	2635	2524.09	2554.27	3940.41	2431.91	2913.44	183.724	343.121
	67	4/21/2018 2:10:34 PM			3015	2528.18	2117.4	2406.03	2617.43	2571.74	2365.76	3777.69	2516.65	2833.15	187.109	319.566
	68	4/21/2018 2:30:34 PM			2431.43	2378.6	2032.19	1984.14	2507.16	2428.26	2177.93	3212.92	2206.59	2581.57	115.484	221.843
	69	4/21/2018 2:50:34 PM			2397.65	2296.34	2484.23	2112.34	2486.62	2506.58	2108.82	2929.03	2322.64	2507.76	79.9246	167.598
	70	4/21/2018 3:10:34 PM			2530.17	2849.59	2066.39	2148.72	2355.17	3109.89	2164.31	3017.1	2398.72	2661.62	181.088	236.034
	71	4/21/2018 3:30:34 PM			2496.34	2384.4	2156.26	2712.85	2414.4	2624.42	2867.22	3563.34	2437.46	2867.34	115.899	249.764
	72	4/21/2018 3:50:34 PM			2893.16	2324.31	2133.03	2748.79	2765.89	2859.73	2600.25	3796.44	2524.82	3005.58	177.844	269.024
	73	4/21/2018 4:10:34 PM			2846.46	2317.8	1981.37	2242.63	2547.93	2976.86	2327.21	3083.33	2347.06	2733.83	181.406	178.211
	74	4/21/2018 4:30:34 PM			2325.64	2777.05	2902.72	2265.54	2385.94	2563.94	2196.61	3078.86	2567.73	2556.34	159.676	189.632
	75	4/21/2018 4:50:34 PM			2546.45	2287.6	2570.12	2305.34	3006.88	2608.4	2672.98	3036.42	2427.38	2831.17	75.822	110.925
	76	4/21/2018 5:10:34 PM			2845.22	2563.5	2170.39	2398.89	2839.61	2922.51	2252.59	3159.36	2494.5	2793.52	141.995	192.613
	77	4/21/2018 5:30:34 PM			2682.68	2433.84	2170.84	2935.54	2549.28	2841.68	2538.97	3529.98	2555.72	2864.98	164.156	232.507
	78	4/21/2018 5:50:34 PM			2938.66	3100.62	3047.93	2571.77	3008.13	3448.47	2907.95	4575.3	2914.75	3484.96	119.197	381.933
	79	4/21/2018 6:10:34 PM			3146.93	2773.26	2799.74	3013.28	3045.38	3429.27	2644.98	4667.89	2933.3	3446.88	89.2022	437.362
	80	4/21/2018 6:30:34 PM			2929.36	3347.67	3011.61	2736.32	3722.43	3676.68	3349.73	4534.87	3006.24	3820.93	127.596	252.032
	81	4/21/2018 6:50:34 PM			3206.19	3389.93	3269.02	3060.28	3722.05	3435.71	3330.39	4683.41	3231.35	3792.89	68.5949	308.157
	82	4/21/2018 7:10:34 PM			2893	3153.54	3348.6	2400.64	3750.6	3430.54	3283.13	4431.21	2948.95	3723.87	205.214	255.168
	83	4/21/2018 7:30:34 PM			2831.36	3155.85	3327.46	2757.6	3810.93	3426.82	3099.28	4587.37	3018.06	3731.1	134.601	320.331
	84	4/21/2018 7:50:34 PM			2978.66	3044.7	2830.1	3236.3	3809.83	3351.8	2961.9	4580.1	3022.44	3675.91	84.2321	347.654
	85	4/21/2018 8:10:34 PM			3138.07	2902.97	3006.48	3075.3	3751.24	2739.07	2702.36	4622.58	3030.71	3453.81	50.349	459.167
	86	4/21/2018 8:30:34 PM			2772.82	3031.83	3271.52	2744.14	3728.38	3320.11	2579.08	4270.75	2955.08	3474.58	123.739	356.379
	87	4/21/2018 8:50:34 PM			3081.52	3176.71	3207.36	3221.11	3628.55	3354.58	3435.25	4269.58	3171.68	3671.99	31.453	207.324
	88	4/21/2018 9:10:34 PM			2857.18	2545.71	3309.6	3145.14	3423.76	3091.84	3553.15	4094.3	2964.41	3540.76	167.984	208.524
	89	4/21/2018 9:30:34 PM			2806.65	2408.51	3296.66	3117.32	2694.03	2621.27	2918.91	4166.29	2907.28	3100.12	194.644	360.99
	90	4/21/2018 9:50:34 PM			3154.56	3196.88	3200.45	2537.22	3344.04	3027.48	2911.32	3522.06	3022.28	3201.22	162.022	140.702
	91	4/21/2018 10:10:34 PM			3002.04	3305.89	2913.05	2737.48	3156.63	3080.26	2646.23	3809.97	2989.61	3173.27	118.889	240.154
	92	4/21/2018 10:30:34 PM			2878.23	3094.92	2935.63	3199.12	2789.61	2628.05	3058.97	3915.99	3026.97	3098.16	73.4392	286.734
	93	4/21/2018 10:50:34 PM			3403.04	3044.46	2814.15	2892.67	2562.06	3041.92	2986.31	3111.67	3038.58	2925.49	130.552	123.827
	94	4/21/2018 11:10:34 PM			3077.65	2746.32	2480.56	2823.59	2991.45	2869.25	2884.09	3799.89	2782.03	3136.17	122.908	222.91
	95	4/21/2018 11:30:34 PM			2916.62	2319.45	3018.84	2849.28	3086.58	3272.02	2801.99	3596.24	2776.05	3189.2	156.138	166.584
	96	4/21/2018 11:50:34 PM			3171.68	3050.44	2573.51	3030.46	2726.7	3108.71	2972.41	2970.81	2956.53	2944.66	131.428	79.5158
	97	4/22/2018 12:10:34 AM			2666.17	3012.89	2881.46	3338.51	2651.37	2935.2	3276.61	3259.53	2974.76	3030.68	140.741	148.843
	98	4/22/2018 12:30:34 AM			2955.64	2450.49	2917.43	3097.9	2483.94	2673.54	3027.76	4300.32	2855.37	3121.39	140.434	408.814
	99	4/22/2018 12:50:34 AM			3287.46	2835.56	2496.52	2702.9	2752.71	3722.12	2978.67	3287.06	2830.61	3185.14	167.496	209.832
	100	4/22/2018 1:10:34 AM			2881.91	2521.09	2835.89	2863.12	2375.37	3057.64	2656.79	3183.13	2775.5	2818.23	85.3277	185.441
	101	4/22/2018 1:30:34 AM			3197.79	2223.2	2783.98	2772.48	2469.12	3210.68	2821.39	2901.85	2744.36	2850.76	199.91	152.387
	102	4/22/2018 1:50:34 AM			2987.15	2553.67	2838.43	2773.88	2946.26	2994.17	2914.29	3126.66	2788.28	2995.34	90.0518	46.7475
	103	4/22/2018 2:10:34 AM			2970.47	2565.87	2294.48	3072.79	3029.95	2878.16	2834.3	3970.05	2725.9	3178.11	180.712	267.286
	104	4/22/2018 2:30:34 AM			2985.1	2893.31	2959.47	2712.94	2895.01	3005.87	3106.18	4606.19	2887.71	3403.31	61.3797	403.272
	105	4/22/2018 2:50:34 AM			2861.29	2629.7	2749.51	2790.46	3379.44	3434.02	2673.27	3876.9	2757.74	3340.91	48.5257	248.86
	106	4/22/2018 3:10:34 AM			2954.25	2703.96	2302.24	2566.63	3271.91	2924.65	2892.66	3901.16	2631.77	3247.59	136.026	234.168
	107	4/22/2018 3:30:34 AM			2659.89	3158.26	2600.36	2447.22	2942.52	2728.4	2742.04	3701.32	2716.43	3028.57	153.935	229.53
	108	4/22/2018 3:50:34 AM			2995.63	2448.57	2676.87	3102.63	2716.25	3025.41	2744.13	3065.26	2805.93	2887.76	149.55	91.5142
	109	4/22/2018 4:10:34 AM			2668.41	2849.74	2904.53	3014.1	3344.13	3116.67	2985.5	3842.76	2859.2	3322.26	72.192	188.651
	110	4/22/2018 4:30:34 AM			2621.32	2592.9	2156.4	3176.99	3050.65	2640.14	3284.4	3719.54	2636.9	3173.68	209.117	225.467
	111	4/22/2018 4:50:34 AM			3175.84	2856.42	2900.54	2747.41	3047.94	2858.36	3133.86	3907.99	2920.05	3237.04	91.134	230.935
	112	4/22/2018 5:10:34 AM			2620.23	2977.45	2506.36	2987.14	2468.4	3364.62	2442.16	3431.59	2772.8	2926.69	123.183	272.565
	113	4/22/2018 5:30:34 AM			2490.77	2980.93	2262.3	2764.09	3126.92	2843.1	3248.79	2893.87	2624.52	3028.17	156.95	96.051
	114	4/22/2018 5:50:34 AM			2395.98	2868.12	2753.55	2340.74	2666.3	2572.2	3090.89	2899.96	2589.6	2807.34	130.343	116.962
	115	4/22/2018 6:10:34 AM			2274.41	2487.45	2110.18	2289.37	2697.79	2312.03	2659.04	3745.68	2290.35	2853.64	77.2259	309.736
	116	4/22/2018 6:30:34 AM			2800.35	2325.67	2152.68	2412.32	2875.67	2315.42	2511.57	3527.08	2422.76	2807.43	136.947	266.483
	117	4/22/2018 6:50:34 AM			2786.43	2366.89	2255.81	2239.78	2844.86	2531.99	2359.93	3656.02	2412.23	2848.2	127.896	287.37
	118	4/22/2018 7:10:34 AM			2428.43	2287.72	2343.14	2293.64	2661.75	3166.74	2203	2815.85	2338.23	2711.83	32.5327	199.829
	119	4/22/2018 7:30:34 AM			2248.12	2723.14	2420.75	2467.97	2574.61	2651.97	3123.77	2918.66	2465	2817.25	98.1659	125.973
	120	4/22/2018 7:50:34 AM			2279.02	2372.16	2165.78	2350.97	2556.41	2431.33	2658.5	2591.33	2291.98	2559.39	46.5495	47.6537
	121	4/22/2018 8:10:34 AM			2928.7	2353.11	2055.11	2113.49	2602.9	2342.27	2778.86	3007.46	2362.6	2682.87	199.409	140.527
	122	4/22/2018 8:30:34 AM			2487.75	2198.55	2066.98	2549.57	2603.03	2241.07	2390.23	2718.62	2325.71	2488.24	115.283	106.83
	123	4/22/2018 8:50:34 AM			2430.11	2149.12	2722.29	2533.34	3316.62	2504.73	2233.1	4190.93	2458.71	3061.35	119.621	441.3
	124	4/22/2018 9:10:34 AM			2254.94	2071.18	2110.24	2315.72	2915.67	2124.92	2105.9	3537.39	2188.02	2670.97	58.0841	344.968
	125	4/22/2018 9:30:34 AM			2147.38	2222.9	2140.78	1999.93	2362.42	2253.72	2809.6	3028.86	2127.74	2613.65	46.4993	183.363
	126	4/22/2018 9:50:34 AM			2610.83	3006.02	1995.62	2041.85	2414.58	2757.76	2635.18	2691.9	2413.58	2624.86	241.999	74.4329
	127	4/22/2018 10:10:34 AM			2173.41	2906.39	2561.92	2196.87	2454.47	3239.04	2197.89	2733.47	2459.65	2656.22	173.451	222.938
	128	4/22/2018 10:30:34 AM			2203.75	3019.09	2225.85	2624.1	2598.93	2294.33	2505.93	3556.3	2518.2	2738.87	192.885	279.829
	129	4/22/2018 10:50:34 AM			2899.12	2293.52	1917.17	2464.07	2886.66	2249.35	2704.21	3777.16	2393.47	2904.35	203.617	320.311
	130	4/22/2018 11:10:34 AM			2302.7	2235.53	2402.84	2385.64	2421.05	2201.53	2378.04	3035.47	2331.68	2509.02	38.7941	181.796
	131	4/22/2018 11:30:34 AM			2450.37	2314.7	2714.89	2261.9	2442.36	2286.35	2268.54	2890.41	2435.47	2471.92	101.247	144.858
	132	4/22/2018 11:50:34 AM			2995.07	2216.22	2137.96	2085.78	2486.82	2997.51	2189.97	3236.25	2358.76	2727.64	213.792	237.802
	133	4/22/2018 12:10:34 PM			2762.25	3043.66	2073.22	2072.44	2380.56	2850.13	2078.55	3430.49	2487.89	2684.93	246.425	294.884
	134	4/22/2018 12:30:34 PM			2277.39	2594.12	2062.86	2032.51	2366.19	2327.12	2481.97	2985.22	2241.72	2540.12	129.492	151.964
	135	4/22/2018 12:50:34 PM			2157.96	2209.84	2000.44	1929.85	2376.68	2253.61	2210.92	2917.99	2074.52	2439.8	65.6323	163.223
	136	4/22/2018 1:10:34 PM			2275.43	2327.45	2087.84	2103.57	2873.26	2402.18	2188.57	2880.93	2198.57	2586.23	60.4173	173.504
	137	4/22/2018 1:30:34 PM			2254.95	2291.49	2726.92	2010.53	2617.78	2279.66	2737.3	2707.36	2320.97	2585.53	148.995	105.068
	138	4/22/2018 1:50:34 PM			2769.77	2245.76	2682.11	2104.27	2571.68	3021.63	2815.29	3921.32	2450.48	3082.48	162.628	294.344
	139	4/22/2018 2:10:34 PM			2437.51	2197.63	2117.21	1885.91	2634.22	2461.35	2125.56	2991.61	2159.56	2553.19	113.793	180.297
	140	4/22/2018 2:30:34 PM			2442.88	2198.53	2119.29	2149.55	2532.68	2427.64	2122.97	2817.78	2227.56	2475.27	73.6048	143.467
	141	4/22/2018 2:50:34 PM			2352.49	3044.95	2142.59	2912.79	2370.33	2321.43	2220.61	3490.37	2613.21	2600.68	217.102	298.195
	142	4/22/2018 3:10:34 PM			2326.08	2374.52	2470.08	2610.15	2675.19	2144	2215.53	2994.97	2445.2	2507.42	62.5917	200.65
	143	4/22/2018 3:30:34 PM			2258.75	2255.19	2667.8	2322.13	2473.18	2394.03	2191.29	3214.29	2375.97	2568.2	98.4866	223.393
	144	4/22/2018 3:50:34 PM			2416	2461.63	2323.26	2361.54	2339.2	3101.82	2292.68	3197.22	2390.61	2732.73	30.3736	241.608
	145	4/22/2018 4:10:34 PM			2306.11	2312.7	2077.08	2449.48	3065.93	2552.77	2118.74	3207.71	2286.34	2736.29	77.186	249.322
	146	4/22/2018 4:30:34 PM			2824.72	2623.34	2099.15	2389.57	2722.11	2372.6	1953.73	2955.89	2484.19	2501.08	156.134	218.29
	147	4/22/2018 4:50:34 PM			2431.72	2420.48	2359.44	2526.21	2434.77	2309.84	2750.23	3703.36	2434.46	2799.55	34.4586	315.196
	148	4/22/2018 5:10:34 PM			2397.01	2348.79	2300.43	2804.23	2578.22	2804.85	2358.15	3247.34	2462.62	2747.14	115.566	190.039
	149	4/22/2018 5:30:34 PM			2449.97	2936.34	2228.13	2559.62	2741.51	2893.73	2345.95	3492.11	2543.52	2868.33	147.985	237.823
	150	4/22/2018 5:50:34 PM			2782.95	2695.77	2905.83	2689.3	3010.16	2930.32	2543.43	3864.07	2768.46	3086.99	50.5219	278.353
	151	4/22/2018 6:10:34 PM			3110.88	3031.99	2809.76	3106.23	3611.8	3590.1	3406.82	4441.23	3014.71	3762.49	70.6694	230.871
	152	4/22/2018 6:30:34 PM			2799.83	3419.5	2953.05	3116.9	3636.95	3409.31	2789.25	4523.2	3072.32	3589.68	132.6	359.042
	153	4/22/2018 6:50:34 PM			2705.06	2733.08	3071.82	2635.95	3761.84	3024.69	2928.26	4206.09	2786.48	3480.22	97.2799	305.281
	154	4/22/2018 7:10:34 PM			2884.71	3164.63	2893.98	3226.79	3821.28	3154.19	2796.87	3307.2	3042.53	3269.89	89.3664	212.634
	155	4/22/2018 7:30:34 PM			2771.3	2776.14	2994.5	2543.79	3853.36	3187.66	2698.38	4130.08	2771.43	3467.37	92.0156	323.749
	156	4/22/2018 7:50:34 PM			3021.45	2827.68	2996.14	2527.7	3662.31	3584.77	3016.76	3405.39	2843.24	3417.31	113.63	143.947
	157	4/22/2018 8:10:34 PM			3239.62	2844.72	2803.19	2628.75	3715.53	3205	2967.95	4105.63	2879.07	3498.53	128.97	255.495
	158	4/22/2018 8:30:34 PM			2623.1	2702.18	2805.6	2991.7	3494.39	2814.22	2636.03	3627.83	2780.64	3143.12	79.6579	245.569
	159	4/22/2018 8:50:34 PM			2724.2	3247.21	2975.65	3108.34	3660.88	3122.4	3022.85	4482.7	3013.85	3572.21	111.334	334.289
	160	4/22/2018 9:10:34 PM			3198.39	3338.13	2879.16	3129.58	2780.22	3597.03	3002.01	4434.06	3136.31	3453.33	96.0716	369.598
	161	4/22/2018 9:30:34 PM			2852.34	2847.43	2991.27	2824.81	3432.81	3123.15	2784.43	3707.68	2878.96	3262.02	37.9118	198.987
	162	4/22/2018 9:50:34 PM			2806.73	2811.22	2706.93	3160.09	2914.61	3195.52	2826.95	4141.87	2871.24	3269.74	99.2437	301.151
	163	4/22/2018 10:10:34 PM			3093.36	2730.45	2929.4	2724.24	3284.95	3153.34	2750.53	4032.08	2869.36	3305.22	88.5718	267.627
	164	4/22/2018 10:30:34 PM			2894.28	3315.74	2807.06	2622.78	2886.02	3766.6	2906.07	3509.15	2909.97	3266.96	146.619	220.54
	165	4/22/2018 10:50:34 PM			2931.07	3243.06	2532.29	2767.56	3330.38	3755.52	2785.14	3395.36	2868.49	3316.6	149.287	200.311
	166	4/22/2018 11:10:34 PM			3099.46	3042.52	2785.45	3353.82	3231.96	3248.54	2888.09	4462.73	3070.31	3457.83	116.6	345.114
	167	4/22/2018 11:30:34 PM			3522.58	2751.81	3038.08	3312.75	3144.33	3167.77	2957.03	3450.58	3156.3	3179.93	167.388	101.796
	168	4/22/2018 11:50:34 PM			3203.66	2797.63	2912.9	2655.65	3225.55	2942.02	3216.53	4522.84	2892.46	3476.73	116.309	354.854
	169	4/23/2018 12:10:34 AM			2802.14	3005.88	2676.36	2721.16	3045.83	2885.91	2817.31	4297.74	2801.39	3261.7	72.9646	348.65
	170	4/23/2018 12:30:34 AM			2694.76	3313.92	2881.27	2774.36	3089.62	3048.36	3405.63	4242.66	2916.08	3446.57	138.008	277.103
	171	4/23/2018 12:50:34 AM			3443.97	3003.77	2817.32	2701.32	3226.12	2807.07	3331.23	4499.8	2991.6	3466.05	163.153	362.703
	172	4/23/2018 1:10:34 AM			3046.75	2901.07	2878.88	2775.11	3185	2961.92	2870.28	3949.83	2900.45	3241.76	55.9613	245.102
	173	4/23/2018 1:30:34 AM			2664.36	2904.61	2920.06	3229.26	2988.35	3784.43	3318.08	3875.74	2929.57	3491.65	115.782	207.502
	174	4/23/2018 1:50:34 AM			2860.8	2734.31	2913.75	2570.32	3274.77	3671.15	3134.99	3851.96	2769.8	3483.22	76.4056	167.333
	175	4/23/2018 2:10:34 AM			3156.55	3210.98	3285.3	2756.72	3170.03	3178.29	3312.69	3853.11	3102.39	3378.53	118.204	161.536
	176	4/23/2018 2:30:34 AM			2811.91	3201.06	3229.99	2993.83	2891.88	2956.64	3010.7	4119.31	3059.2	3244.63	97.7733	292.567
	177	4/23/2018 2:50:34 AM			2515.25	2796.09	2581.83	2818.8	3102.81	2658.67	2949.59	4168.02	2677.99	3219.77	76.1071	329.229
	178	4/23/2018 3:10:34 AM			2970.93	2646.48	2564.32	2558.07	3253.48	2863.27	2877.03	4458.29	2684.95	3363.02	97.4325	376.114
	179	4/23/2018 3:30:34 AM			3094.62	2854.94	2895.9	3343.87	3177.01	3640.42	2873.54	3682.4	3047.33	3343.34	111.846	193.991
	180	4/23/2018 3:50:34 AM			2842.71	3147.58	3087.22	2791.64	3040.43	2908.96	3100.18	3590.89	2967.29	3160.11	88.156	149.041
	181	4/23/2018 4:10:34 AM			3031.58	3400.69	2586.46	3374.76	4020.52	3191.84	2848.91	4541.64	3098.37	3650.73	190.242	385.57
	182	4/23/2018 4:30:34 AM			2824.78	2902.73	3345.21	2773.28	3830	3737.01	3348.55	4006.15	2961.5	3730.43	130.64	138.988
	183	4/23/2018 4:50:34 AM			3309.48	3265.71	2927.28	2553.26	3485.69	3187.06	3458.36	3982.85	3013.93	3528.49	175.705	165.772
	184	4/23/2018 5:10:34 AM			3017.36	3197.17	2545.27	3138.03	2895.36	2903.86	3490.09	3401.85	2974.46	3172.79	147.875	158.756
	185	4/23/2018 5:30:34 AM			2693.62	2891.13	2264.83	2525.35	2903.82	3070.66	3393.25	3939.55	2593.73	3326.82	132.688	228.108
	186	4/23/2018 5:50:34 AM			2554.99	2813.74	2293.65	2933.86	2707.04	3300.07	3163.18	3638.75	2649.06	3202.26	142.419	192.973
	187	4/23/2018 6:10:34 AM			3148.68	2231.74	3011	2446.91	2924.2	3111.53	3301.9	3984.4	2709.59	3330.51	220.036	231.199
	188	4/23/2018 6:30:34 AM			2481.09	2482.68	2733.05	2356.77	2900.26	2496.88	2603.43	3650.45	2513.4	2912.75	78.9332	260.285
	189	4/23/2018 6:50:34 AM			2539.74	2669.94	2363.12	2277.27	2730.84	2661.11	3005.38	3090.84	2462.52	2872.04	88.1217	104.116
	190	4/23/2018 7:10:34 AM			2523.18	3315.33	2427.53	2475.06	3048.28	3393.73	2553.27	3333.26	2685.27	3082.14	210.925	191.704
	191	4/23/2018 7:30:34 AM			2519.28	2849.24	2222.85	2023.87	2436.74	2996.65	2871.92	3393.81	2403.81	2924.78	180.009	197.09
	192	4/23/2018 7:50:34 AM			2342.34	2488.2	2231.27	2825.76	2628.41	2442.85	2775.86	4163.19	2471.89	3002.58	129.155	392.823
	193	4/23/2018 8:10:34 AM			2264.69	2563.39	2535.08	2259.28	3815.34	2448.62	2452.6	3478.48	2405.61	3048.76	83.1307	352.122
	194	4/23/2018 8:30:34 AM			3377.25	2394.56	2365.64	2435.77	3040.25	2473.16	2390.41	3214.72	2643.31	2779.63	245.07	204.663
	195	4/23/2018 8:50:34 AM			2731.71	2330.15	2886.45	2283.26	3329.91	3029.43	2465.32	3969.68	2557.89	3198.59	148.731	313.331
	196	4/23/2018 9:10:34 AM			2518.42	2408.61	2337.25	2202.93	2969.86	2541.01	2855.77	3155.87	2366.8	2880.63	66.1219	128.996
	197	4/23/2018 9:30:34 AM			2362.38	2595.6	2281.57	2592.63	2619.09	2691.61	2824.48	3085.86	2458.05	2805.26	80.275	102.746
	198	4/23/2018 9:50:34 AM			2537.86	2993.59	2044.98	2293.05	2717.26	3692.15	2754.48	2919.27	2467.37	3020.79	202.212	228.05
	199	4/23/2018 10:10:34 AM			2396.6	2428.54	2169.92	2176.46	2635.8	3209.45	2232.81	2800.93	2292.88	2719.75	69.4235	202.188
	200	4/23/2018 10:30:34 AM			2420.78	2352.5	2958.83	2166.08	2609.57	2655.38	2289.68	3443.05	2474.55	2749.42	170.164	245.1
	201	4/23/2018 10:50:34 AM			3097.5	2327.95	2718.04	2486.75	2281.9	2568.86	2993.06	3097.67	2657.56	2735.37	167.088	189.522
	202	4/23/2018 11:10:34 AM			2489.26	2318.19	2119.34	2685.51	2472.42	2662.44	2763.41	3100.33	2403.08	2749.65	120.73	131.538
	203	4/23/2018 11:30:34 AM			2538.34	2231.69	2221.16	2412.09	3089.98	2466.28	2328.37	3077.74	2350.82	2740.59	76.3332	200.191
	204	4/23/2018 11:50:34 AM			2483.4	2470.11	2143.1	2317.07	3028.57	2470.79	2269.13	4203.01	2353.42	2992.87	79.6171	434.174
	205	4/23/2018 12:10:34 PM			2414.42	3107.83	2088.54	2191.3	2660.78	2475.55	2477.6	3499.73	2450.52	2778.41	229.416	244.327
	206	4/23/2018 12:30:34 PM			2771.59	2584.96	2178.59	2558.76	2490.39	3147.33	2196.03	3045.95	2523.47	2719.92	124.343	226.59
	207	4/23/2018 12:50:34 PM			2530.25	2383.1	2060.8	2260.08	2407.19	3247.31	2256.72	2949.93	2308.56	2715.29	99.3471	231.537
	208	4/23/2018 1:10:34 PM			2529.43	2323.17	2395.41	2154.64	2578.09	2627.52	3443.19	2924.9	2350.67	2893.43	78.0698	198.615
	209	4/23/2018 1:30:34 PM			2478.41	2407.24	2174.57	2125.43	2542.43	2464.89	2861.1	2884.57	2296.41	2688.25	86.3559	107.847
	210	4/23/2018 1:50:34 PM			2368.22	2227.56	2146.53	2056.73	2375.33	2432.4	2455.74	4718.41	2199.76	2995.47	66.1081	574.562
	211	4/23/2018 2:10:34 PM			2427.84	2376.44	2579.38	2182.24	2252.51	2505.39	2310.59	3674.29	2391.47	2685.7	81.9745	333.938
	212	4/23/2018 2:30:34 PM			2531.19	3239.41	2258.24	2697.12	3128.07	3262.64	2322.06	3421.53	2681.49	3033.57	206.811	244.636
	213	4/23/2018 2:50:34 PM			2425.21	2617.76	2159.88	2941.05	2740.84	3143.06	2466.57	2985.07	2535.98	2833.89	164.442	147.768
	214	4/23/2018 3:10:34 PM			2417.13	2315.95	2139.59	2869.63	2470.66	2712.01	2676.87	2960.12	2435.58	2704.92	155.633	100.35
	215	4/23/2018 3:30:34 PM			2739.68	2291.74	2132.56	2176.4	2507.4	2631.38	2548.39	3072.44	2335.1	2689.9	138.978	130.094
	216	4/23/2018 3:50:34 PM			2854.8	2316.43	2686.54	2307.87	2475.88	2654.59	2392.32	3712.94	2541.41	2808.93	136.759	306.26
	217	4/23/2018 4:10:34 PM			2536.61	2855.86	2737.1	2224.44	3268.49	2300	2261.47	3110.57	2588.5	2735.13	138.081	264.436
	218	4/23/2018 4:30:34 PM			2629.66	2396.22	2854.69	2340.87	3464.74	3027.9	2232.34	2849.27	2555.36	2893.56	117.774	255.516
	219	4/23/2018 4:50:34 PM			2631.33	2388.81	2238.72	2775.72	2688.01	3086.06	2206	3568.31	2508.64	2887.1	120.278	289.708
	220	4/23/2018 5:10:34 PM			2685.58	3220.77	2166.35	2543.36	2531.59	2752.13	2650.32	3250.86	2654.01	2796.22	218.38	158.103
	221	4/23/2018 5:30:34 PM			2739.24	2650.44	2796.38	3160.2	3024.35	2548.79	3238	4031.11	2836.57	3210.56	111.977	309.121
	222	4/23/2018 5:50:34 PM			3032.48	3011.6	2869.26	2778.82	3059.95	3585.68	2898.21	4679.33	2923.04	3555.79	60.2164	402.234
	223	4/23/2018 6:10:34 PM			3057.48	3209.77	2990.01	2813.02	3241.93	3540.62	2824.37	4596.44	3017.57	3550.84	82.2263	378.215
	224	4/23/2018 6:30:34 PM			3319.24	3139.13	3007.4	3206.85	3979.68	3466.31	3445.21	4137.29	3168.16	3757.12	65.1976	176.995
	225	4/23/2018 6:50:34 PM			2960.17	3448.46	2986.43	3357.46	3916.73	3547.71	2512.36	4280.09	3188.13	3564.22	125.53	381.163
	226	4/23/2018 7:10:34 PM			3038.33	2875.12	3007.63	2880.07	3845.48	3106.79	3357.07	3788.16	2950.29	3524.37	42.4454	176.789
	227	4/23/2018 7:30:34 PM			3063.14	2779.47	2774.31	3238.34	3804.62	3283.88	2993.75	4243.24	2963.82	3581.37	113.698	277.145
	228	4/23/2018 7:50:34 PM			2808.56	2671.55	2820.14	2835.4	3535.02	3860.9	3086.1	3391.11	2783.91	3468.28	37.8561	160.888
	229	4/23/2018 8:10:34 PM			2688.95	3078.82	3083.06	2596.31	3345.32	3591.16	3389.2	3832.24	2861.78	3539.48	127.939	111.304
	230	4/23/2018 8:30:34 PM			3346.68	3055.04	2918.57	3231.72	3929.88	3077.94	3122.86	3460.96	3138	3397.91	94.5872	196.849
	231	4/23/2018 8:50:34 PM			2833.18	3048.72	2681.07	3207.11	3547.71	3374.47	3133.46	3905.41	2942.52	3490.26	116.045	162.369
	232	4/23/2018 9:10:34 PM			2939.49	3126.81	2462.65	2803.96	3377.23	3188.27	3280.51	3734.43	2833.23	3395.11	140.138	119.504
	233	4/23/2018 9:30:34 PM			3431.31	2670.62	2899.86	3009.67	3623.2	3253.75	3178.09	4462.88	3002.86	3629.48	159.324	294.324
	234	4/23/2018 9:50:34 PM			3062.65	2944.18	2845.63	2762.18	3115.54	3473.73	3289.57	3466.13	2903.66	3336.24	64.7448	84.9812
	235	4/23/2018 10:10:34 PM			3316.03	3509.66	2938.5	3452	3171.72	3332.4	2988.56	3676.21	3304.05	3292.22	128.432	146
	236	4/23/2018 10:30:34 PM			2985.34	3248.25	2731.59	2929.05	3097.99	2866.45	3163.12	4535.12	2973.56	3415.67	106.506	378.54
	237	4/23/2018 10:50:34 PM			2943.78	2837.01	3292.4	3283.36	3102.19	3325.99	3440.31	3419.97	3089.14	3322.11	116.81	77.421
	238	4/23/2018 11:10:34 PM			2893.5	2773.91	3365.89	3328.48	3150.47	3769.38	3067.99	4108.63	3090.45	3524.12	150.419	249.913
	239	4/23/2018 11:30:34 PM			2958.51	2784.74	2721.11	2864.69	3684.53	3515.99	3085.26	3437.9	2832.26	3430.92	51.321	126.188
	240	4/23/2018 11:50:34 PM			3305.01	2862.29	2791.59	2382.55	3187.75	3156.28	3387.35	3481.38	2835.36	3303.19	188.91	78.3924
										VO2	Average		SE
											WT	HET	WT	HET
										Light	2424.03	2781.86	15.0641	19.5868
										Dark	2916.1	3306.05	15.3606	23.1524
																0

## Sheet: Figure 2b
	:DATA				VCO2
Figure 2b	===============	===============
	INTERVAL	TIME											Average		SEM
	===============	===============			WT1	WT2	WT3	WT4	HET1	HET2	HET3	HET4	WT	HET	WT	HET
	25	4/21/2018 12:10:34 AM			2870.4	2692.34	2402.72	2293.85	2428.61	2072.19	2071.26	3215.42	2564.83	2446.87	132.079	269.64
	26	4/21/2018 12:30:34 AM			2838.02	2721.18	1672.12	2356.61	2378.05	1942.78	2092.82	3169.13	2396.99	2395.7	262.468	273.158
	27	4/21/2018 12:50:34 AM			2425.84	2647.54	1844.91	2296.64	2381.39	1949.54	2088.78	2922.2	2303.73	2335.48	169.232	215.283
	28	4/21/2018 1:10:34 AM			2045.14	2653.08	2520.59	2052.1	2066.18	2740.32	2228.33	2787.39	2317.73	2455.56	157.713	181.301
	29	4/21/2018 1:30:34 AM			2597.83	2736.04	2350.93	1823.08	2078.12	1910.55	2291.92	2802.01	2376.97	2270.65	201.077	193.549
	30	4/21/2018 1:50:34 AM			2321.26	2057.23	1821.8	2203.37	2163.54	1900.06	1973.06	2394.1	2100.91	2107.69	107.573	110.447
	31	4/21/2018 2:10:34 AM			2199.53	1851.47	2012.31	1855.13	2431.91	2576.65	2007.33	2463.08	1979.61	2369.74	82.3346	124.743
	32	4/21/2018 2:30:34 AM			2616.38	2425.41	1829.9	1592.53	2271.76	2454.04	1845.84	2675.95	2116.05	2311.9	241.866	175.963
	33	4/21/2018 2:50:34 AM			2211.14	2009.61	2081.47	1780.61	2755.43	1916	1840.99	3137.87	2020.71	2412.57	90.2429	318.447
	34	4/21/2018 3:10:34 AM			2233.14	1910.04	2035.77	2642.75	2146.65	1983.73	2032.88	3283.62	2205.43	2361.72	160.224	309.188
	35	4/21/2018 3:30:34 AM			2083.6	1929.81	1814.65	1756.73	1985.79	2299.22	2562.25	3210.79	1896.2	2514.51	72.0829	260.284
	36	4/21/2018 3:50:34 AM			2119.05	2213.24	1822.53	2201.64	2088.08	2272.34	1999.79	2517.63	2089.11	2219.46	91.3029	114.463
	37	4/21/2018 4:10:34 AM			2472.55	2310.19	2496.37	2291.38	2112.43	1904.17	2564.42	2431.66	2392.62	2253.17	53.383	150.096
	38	4/21/2018 4:30:34 AM			2135.64	2134	2353.11	2529.43	2230.89	2781.91	2530.34	3519.69	2288.05	2765.71	95.506	275.406
	39	4/21/2018 4:50:34 AM			2238.19	2681.72	2138.42	1920.49	2734.04	2241.21	2437.55	3053.39	2244.7	2616.55	160.062	177.377
	40	4/21/2018 5:10:34 AM			2848.57	2556.18	2009.54	2379.36	2060.47	1970.29	2379	2773.03	2448.41	2295.7	175.385	181.661
	41	4/21/2018 5:30:34 AM			2160.72	2354.43	2454.19	2122.22	1888.13	1918.08	2481.49	3518.5	2272.89	2451.55	78.9536	380.933
	42	4/21/2018 5:50:34 AM			2278.74	2392.6	2330.57	2006.59	1896.86	2669.04	1809.83	3127.57	2252.13	2375.82	85.0902	316.342
	43	4/21/2018 6:10:34 AM			1906.22	1748.12	2111.69	1629.79	2538.41	2307.33	1729.55	2555.36	1848.96	2282.66	104.285	192.855
	44	4/21/2018 6:30:34 AM			1772.9	2497.17	1583.86	1568.59	2040.06	1833.82	2577.7	2386.31	1855.63	2209.47	218.836	167.501
	45	4/21/2018 6:50:34 AM			1805.26	1732.7	1564.72	1628.19	2025.55	1763.93	1833.6	3018.59	1682.72	2160.42	53.5504	291.356
	46	4/21/2018 7:10:34 AM			1832.71	1751.02	1553.6	1620.77	2043.03	1828.07	1847.63	2328.11	1689.53	2011.71	62.9062	116.096
	47	4/21/2018 7:30:34 AM			1717.92	2328.08	2195.67	1665.65	2056.99	2366.36	1680.11	2249.87	1976.83	2088.33	167.117	150.285
	48	4/21/2018 7:50:34 AM			1647.11	2083.71	2030.08	1615.81	1970.15	2319.71	2315.64	2216.59	1844.18	2205.52	123.466	82.0007
	49	4/21/2018 8:10:34 AM			1767.27	2063.26	1782.96	1534.08	1957.7	1698.79	2385.44	2830.64	1786.89	2218.14	108.278	248.443
	50	4/21/2018 8:30:34 AM			1844.44	2168.7	1512.69	1351.89	2440.32	1784.15	1834.39	2264.76	1719.43	2080.9	181.497	161.198
	51	4/21/2018 8:50:34 AM			1735.84	1849.14	1465.72	2034.74	2145.18	1823.67	1802.57	2199.92	1771.36	1992.83	119.056	104.448
	52	4/21/2018 9:10:34 AM			1717.63	1773.18	1613.07	1635.17	2057.24	2033.75	1673.54	2165.25	1684.76	1982.44	37.0778	106.874
	53	4/21/2018 9:30:34 AM			2449.61	2465.69	1590.02	1573.65	2324.04	2387.12	1547.52	2342.25	2019.74	2150.23	252.868	201.34
	54	4/21/2018 9:50:34 AM			2516.77	2405.22	1586.6	1605.62	2219.5	2002.35	1650.15	3130.91	2028.55	2250.73	250.737	315.974
	55	4/21/2018 10:10:34 AM			2284.57	1819.71	1570.46	1622.71	2397.3	1775.21	1889.62	2123.77	1824.36	2046.47	162.518	137.61
	56	4/21/2018 10:30:34 AM			1779.16	1795.67	2057.7	1510.9	2402.84	1745.63	2339.92	2317.6	1785.86	2201.5	111.668	153.023
	57	4/21/2018 10:50:34 AM			1739.15	1748.23	1626.57	1630.13	2065.19	2398.45	1738.54	2378.78	1686.02	2145.24	33.3547	155.582
	58	4/21/2018 11:10:34 AM			1742.54	2190.16	1590.79	2082.31	1743.22	1961.05	1811.22	2400.78	1901.45	1979.07	140.779	147.75
	59	4/21/2018 11:30:34 AM			1751.33	1793.36	1419.82	2016.5	2278.93	1769.61	1692.18	2207.95	1745.25	1987.17	123.098	149.505
	60	4/21/2018 11:50:34 AM			1763.77	1640.32	1550	1702.62	2476.61	1798	1620.87	3150.67	1664.18	2261.54	45.6466	349.062
	61	4/21/2018 12:10:34 PM			2309.15	2366.53	1494.01	1888.2	1904.49	1730.69	1628.99	2404.73	2014.47	1917.22	203.635	172.168
	62	4/21/2018 12:30:34 PM			2114.16	1805.66	1608.41	1529.17	1717.08	1756.09	1766.95	2164.98	1764.35	1851.27	130.288	105.115
	63	4/21/2018 12:50:34 PM			1826.49	1723.23	1594.11	1569.01	1822.68	1737.32	2110.56	2783.96	1678.21	2113.63	59.8683	237.279
	64	4/21/2018 1:10:34 PM			1868.52	1775.88	2030.96	1449.48	1839.62	2423.06	1726.16	2354.2	1781.21	2085.76	122.499	176.95
	65	4/21/2018 1:30:34 PM			1789.91	1770.43	1631.09	1616.65	1877.13	2685.22	1655.36	3051.3	1702.02	2317.25	45.391	329.902
	66	4/21/2018 1:50:34 PM			2305.89	2207.96	1575.89	1681	2130.6	1953.86	2001.67	3205.41	1942.69	2322.88	183.781	296.534
	67	4/21/2018 2:10:34 PM			2340.49	1987.4	1602.86	1765.41	1997.42	1997.56	1790.08	3090.94	1924.04	2219	159.628	294.73
	68	4/21/2018 2:30:34 PM			1861.39	1847.43	1561.38	1474.92	1916.99	1843.51	1634.37	2549.31	1686.28	1986.05	98.7038	197.067
	69	4/21/2018 2:50:34 PM			1799.8	1772.78	1928.3	1599.5	1887.82	1913.86	1570.57	2184.05	1775.09	1889.07	67.6511	125.522
	70	4/21/2018 3:10:34 PM			1930.72	2371.43	1557.18	1617.61	1793.66	2454.12	1646.82	2303.73	1869.23	2049.58	186.342	194.926
	71	4/21/2018 3:30:34 PM			1896.8	1867.63	1655.99	2118.88	1906.25	1958.63	2241.4	3019.33	1884.83	2281.4	94.686	256.752
	72	4/21/2018 3:50:34 PM			2312.01	1807.82	1629.86	2101.33	2254.2	2129.65	1997.51	3232.29	1962.76	2403.41	151.659	281.218
	73	4/21/2018 4:10:34 PM			2268.75	1815.04	1494.18	1666.9	1951.77	2314.83	1776.82	2425.25	1811.22	2117.17	166.004	151.982
	74	4/21/2018 4:30:34 PM			1785.23	2267.15	2324.34	1750.6	1837.17	1943.57	1672.88	2361.07	2031.83	1953.67	152.981	146.77
	75	4/21/2018 4:50:34 PM			1956.17	1758.08	2006.77	1727.56	2479.54	1943.89	2090.76	2381.41	1862.15	2223.9	69.9401	124.596
	76	4/21/2018 5:10:34 PM			2190.84	2063.77	1645.29	1816.88	2408.27	2223.4	1717.75	2567.78	1929.19	2229.3	122.401	184.462
	77	4/21/2018 5:30:34 PM			2033.97	1889.19	1664.63	2309.79	1954.05	2162.87	1938.37	2888.89	1974.39	2236.04	135.17	223.551
	78	4/21/2018 5:50:34 PM			2281.9	2478.1	2448.44	1928.9	2419.05	2667.48	2295.48	3630.06	2284.34	2753.02	126.1	302.407
	79	4/21/2018 6:10:34 PM			2413.87	2260.49	2200.77	2315.37	2508.88	2689.16	2021.55	3889.78	2297.62	2777.34	45.267	396.716
	80	4/21/2018 6:30:34 PM			2215.04	2691.99	2380.48	2067.62	2959.41	2889.05	2596.32	3670.56	2338.78	3028.83	133.959	227.895
	81	4/21/2018 6:50:34 PM			2434.42	2775.4	2595.61	2370.7	3205.48	2620.06	2568.64	3723.34	2544.03	3029.38	90.4854	272.705
	82	4/21/2018 7:10:34 PM			2251.9	2618.9	2654.03	1784.56	3127.51	2652.74	2603.57	3455.74	2327.35	2959.89	202.491	203.157
	83	4/21/2018 7:30:34 PM			2111.86	2567.37	2637.03	2103.13	3076.04	2560.25	2417.23	3560.55	2354.85	2903.52	143.525	260.731
	84	4/21/2018 7:50:34 PM			2317.57	2478	2207.38	2514.93	3151.23	2604.22	2293.1	3604.97	2379.47	2913.38	71.5921	290.86
	85	4/21/2018 8:10:34 PM			2409.9	2418.66	2322.75	2370.41	3001.19	2076.65	2055	3650.17	2380.43	2695.75	21.9039	387.089
	86	4/21/2018 8:30:34 PM			2075.33	2498.33	2592.05	2071.11	2968.15	2562.54	1946.54	3464.89	2309.2	2735.53	137.585	321.261
	87	4/21/2018 8:50:34 PM			2375.74	2531.03	2458.52	2501.8	2913.38	2648.3	2641.69	3267.3	2466.77	2867.67	33.8024	147.475
	88	4/21/2018 9:10:34 PM			2182.45	2023.33	2540.34	2399.12	2643.52	2447.25	2796.56	3236.37	2286.31	2780.93	114.456	167.804
	89	4/21/2018 9:30:34 PM			2143.79	1867.74	2549.67	2385.7	2008.31	1980.13	2220.92	3278.7	2236.73	2372.01	148.58	306.97
	90	4/21/2018 9:50:34 PM			2394.41	2650.15	2447.31	1903.96	2777.72	2338.69	2239.05	2637.79	2348.96	2498.31	158.238	125.902
	91	4/21/2018 10:10:34 PM			2271.76	2764.6	2251.38	2068.45	2570.31	2419.75	1964.27	2909.39	2339.05	2465.93	149.033	196.076
	92	4/21/2018 10:30:34 PM			2221.29	2528.82	2248.32	2459.67	2133	1989.31	2327.94	2980.02	2364.52	2357.57	76.411	218.779
	93	4/21/2018 10:50:34 PM			2639.11	2512.25	2138.76	2182.4	1903.69	2345.18	2373.94	2275.51	2368.13	2224.58	122.918	108.94
	94	4/21/2018 11:10:34 PM			2333.76	2178.05	1846.48	2153.54	2296.45	2223.12	2204.69	3010.93	2127.96	2433.8	101.958	193.396
	95	4/21/2018 11:30:34 PM			2213.82	1776.24	2379.32	2191.74	2484.98	2542.43	2115.66	2850.77	2140.28	2498.46	128.36	150.769
	96	4/21/2018 11:50:34 PM			2514.32	2429.75	1975.21	2343.39	2051.37	2435.49	2292.78	2211.56	2315.67	2247.8	118.729	80.1816
	97	4/22/2018 12:10:34 AM			1966.01	2451.82	2218.72	2578.29	1989.93	2235.62	2560.53	2457.24	2303.71	2310.83	134.968	126.63
	98	4/22/2018 12:30:34 AM			2208.85	1863.74	2211.65	2322.32	1863.9	1993.13	2369.77	3340.05	2151.64	2391.71	99.5373	333.825
	99	4/22/2018 12:50:34 AM			2562.91	2235.18	1870.89	1997.87	2215.58	2902.03	2273.75	2516.32	2166.71	2476.92	152.119	155.95
	100	4/22/2018 1:10:34 AM			2195.59	1993.25	2183.72	2177.87	1843.01	2325.29	2010.22	2360.91	2137.61	2134.86	48.26	125.192
	101	4/22/2018 1:30:34 AM			2416.97	1703.98	2084.68	2111.08	1832.16	2471.59	2169.47	2131.78	2079.18	2151.25	146.039	130.749
	102	4/22/2018 1:50:34 AM			2258.12	2047.31	2173.68	2053.49	2329.01	2227.82	2221.2	2354.16	2133.15	2283.05	50.8049	34.2117
	103	4/22/2018 2:10:34 AM			2206	2012.1	1692.39	2415.08	2521.02	2186.42	2198.88	3147.92	2081.39	2513.56	153.568	225.187
	104	4/22/2018 2:30:34 AM			2276.27	2378.97	2304.55	2048.89	2239.21	2261.44	2360.82	3824.64	2252.17	2671.53	71.1382	385.28
	105	4/22/2018 2:50:34 AM			2160.72	2096.51	2139.82	2094.18	2867.86	2645.28	1998.59	3074.42	2122.81	2646.54	16.425	233.078
	106	4/22/2018 3:10:34 AM			2236.48	2101.08	1687.3	1904.36	2790.85	2227.84	2244.11	3019.12	1982.3	2570.48	119.659	198.696
	107	4/22/2018 3:30:34 AM			1978.66	2482.97	2023.82	1844.06	2302.62	2014.58	2094.74	2848.55	2082.38	2315.12	138.881	187.881
	108	4/22/2018 3:50:34 AM			2278.26	1952.12	2025.08	2373.18	2060.22	2317.97	2054.61	2266.41	2157.16	2174.8	100.339	68.5955
	109	4/22/2018 4:10:34 AM			1991.04	2323.37	2282.98	2267.51	2643.54	2443.79	2297.03	3007.41	2216.23	2597.94	75.9799	153.853
	110	4/22/2018 4:30:34 AM			1976.37	2101.98	1564.01	2435.06	2411.65	1965.21	2535.18	3004.49	2019.36	2479.13	180.006	213.661
	111	4/22/2018 4:50:34 AM			2419.43	2296.43	2250.63	2087.44	2399.41	2160.3	2386.01	3104.05	2263.48	2512.44	68.6559	204.687
	112	4/22/2018 5:10:34 AM			1948.39	2383.41	1912.24	2310.25	1883.61	2552.47	1836.86	2690.57	2138.57	2240.88	121.387	221.769
	113	4/22/2018 5:30:34 AM			1860.15	2422.39	1656.41	2151.73	2426.15	2144.85	2567.87	2190.64	2022.67	2332.38	167.579	99.7923
	114	4/22/2018 5:50:34 AM			1784.79	2389.24	2125.5	1727.45	2041.66	1910.69	2450.15	2184.5	2006.74	2146.75	154.833	115.558
	115	4/22/2018 6:10:34 AM			1686.71	1930.74	1560.43	1709.36	2034.41	1692.06	2010.16	2983.26	1721.81	2179.97	76.9645	278.889
	116	4/22/2018 6:30:34 AM			2168.4	1785.79	1615.36	1802.92	2280.51	1721.93	1944.73	2932.61	1843.12	2219.94	116.398	263.838
	117	4/22/2018 6:50:34 AM			2067.3	1793.53	1701.19	1706.93	2379.81	1885.49	1760.14	2917.84	1817.24	2235.82	85.9869	263.767
	118	4/22/2018 7:10:34 AM			1801.31	1791.76	1771.09	1723.88	2032.32	2431.88	1668.17	2103.49	1772.01	2058.96	17.239	156.651
	119	4/22/2018 7:30:34 AM			1675.57	2209.05	1863.1	1880.45	1951.77	2019.13	2474.61	2198.99	1907.04	2161.13	110.842	116.799
	120	4/22/2018 7:50:34 AM			1686.92	1834.29	1627.38	1766.49	1919.83	1805.03	2075.76	1947.08	1728.77	1936.93	45.2664	55.5789
	121	4/22/2018 8:10:34 AM			2222.39	1776.9	1545.6	1596.7	1945.16	1733.61	2166.98	2359.62	1785.4	2051.34	153.877	135.597
	122	4/22/2018 8:30:34 AM			1852.52	1658.7	1549.13	1948.99	1939.99	1652.76	1775.73	2004.67	1752.34	1843.29	90.7244	79.718
	123	4/22/2018 8:50:34 AM			1783.97	1624.65	2120.36	1931.96	2761.09	1867.32	1671.86	3436.85	1865.23	2434.28	105.682	409.744
	124	4/22/2018 9:10:34 AM			1671.64	1589.15	1631.05	1739.6	2458.3	1560.3	1577.71	3023.33	1657.86	2154.91	32.0295	357.412
	125	4/22/2018 9:30:34 AM			1597.2	1692.46	1637.51	1486.19	1788.12	1686.56	2242.85	2341.05	1603.34	2014.64	43.6576	162.68
	126	4/22/2018 9:50:34 AM			2025.31	2432.86	1519.95	1530.44	1842.09	2187.44	2103.47	2020.02	1877.14	2038.25	219.575	73.7806
	127	4/22/2018 10:10:34 AM			1611.35	2573.26	1967.33	1659.35	1877.58	2468.34	1635.32	2078	1952.82	2014.81	221.337	176.194
	128	4/22/2018 10:30:34 AM			1653.62	2498.08	1666.97	2045.04	2093.17	1679.83	1894.98	2855.28	1965.92	2130.82	199.24	255.811
	129	4/22/2018 10:50:34 AM			2279.3	1752.29	1453.35	1880.43	2363.63	1661.19	2128.68	3168.1	1841.34	2330.4	171.221	315.09
	130	4/22/2018 11:10:34 AM			1758.51	1704.87	1905.49	1770.29	1896.7	1632.65	1771.5	2326.5	1784.79	1906.84	42.6794	149.921
	131	4/22/2018 11:30:34 AM			1829.78	1768.37	2133.43	1716.74	1856.19	1682.03	1721.98	2193.65	1862.08	1863.46	93.3536	116.195
	132	4/22/2018 11:50:34 AM			2351.98	1718.46	1581.4	1566.67	1910.15	2336.28	1632.05	2551.41	1804.63	2107.47	185.622	207.042
	133	4/22/2018 12:10:34 PM			2117.2	2554.73	1568.64	1579.25	1958.01	2223.16	1586.87	2741.76	1954.96	2127.45	237.425	242.808
	134	4/22/2018 12:30:34 PM			1706.69	2095.05	1567.89	1490.81	1824.93	1729.26	2018.25	2306.78	1715.11	1969.8	134.292	127.394
	135	4/22/2018 12:50:34 PM			1629.17	1705.32	1503.89	1457.1	1885.46	1757	1725.79	2206.19	1573.87	1893.61	56.9118	109.772
	136	4/22/2018 1:10:34 PM			1713.8	1783.35	1582.7	1570.75	2433.59	1799.44	1694.68	2214.17	1662.65	2035.47	51.6568	173.752
	137	4/22/2018 1:30:34 PM			1713.67	1721.48	2208.54	1504.5	2042	1722.39	2193.69	2032.8	1787.05	1997.72	149.213	98.9117
	138	4/22/2018 1:50:34 PM			2141.85	1717.05	2156.95	1560	1999.78	2325.22	2271.39	3213.96	1893.96	2452.58	150.952	263.593
	139	4/22/2018 2:10:34 PM			1840.68	1646.98	1585.81	1395.73	2032.01	1842.15	1620.96	2416.42	1617.3	1977.89	91.6817	168.587
	140	4/22/2018 2:30:34 PM			1821.95	1687.47	1607.48	1628.23	2005.54	1824.6	1622.55	2098.11	1686.28	1887.7	48.292	105.058
	141	4/22/2018 2:50:34 PM			1775.76	2552.62	1627.6	2303.56	1844.78	1742.74	1700.53	2851.89	2064.88	2034.98	217.879	273.98
	142	4/22/2018 3:10:34 PM			1757.8	1979.35	1958.92	2038.7	2163.22	1633.06	1721.31	2388.35	1933.69	1976.48	61.0231	179.713
	143	4/22/2018 3:30:34 PM			1713.48	1777.83	2159.21	1746.2	2010.51	1808.91	1696.57	2555.97	1849.18	2017.99	104.175	190.722
	144	4/22/2018 3:50:34 PM			1792.91	1919.06	1775.13	1796.01	1823.16	2414.87	1761.29	2595.41	1820.78	2148.68	33.0809	209.456
	145	4/22/2018 4:10:34 PM			1731.55	1821.78	1559.46	1879.71	2494.9	1941.29	1634.15	2830.05	1748.13	2225.1	69.885	269.031
	146	4/22/2018 4:30:34 PM			2133.93	2111.39	1555.85	1797.8	2118.83	1785.22	1447.16	2254.59	1899.74	1901.45	137.929	180.704
	147	4/22/2018 4:50:34 PM			1797.14	1912.38	1851.12	1937.88	1877.37	1756.44	2208.94	3143.49	1874.63	2246.56	31.6012	313.904
	148	4/22/2018 5:10:34 PM			1781.52	1848.38	1714.21	2085.72	1973.45	2207.56	1782.27	2655.39	1857.46	2154.67	80.8663	188.203
	149	4/22/2018 5:30:34 PM			1835.93	2364.92	1702.39	1967.49	2174.68	2278.14	1789.99	3011.99	1967.68	2313.7	143.044	255.353
	150	4/22/2018 5:50:34 PM			2107.18	2201.11	2285.07	2016.93	2326.74	2225.42	1962.8	3171.69	2152.57	2421.66	58.0023	261.506
	151	4/22/2018 6:10:34 PM			2411.22	2610.5	2289.66	2476.73	2999.26	2805.31	2728.88	3819.93	2447.03	3088.34	66.8662	250.413
	152	4/22/2018 6:30:34 PM			2133.42	2849.6	2319.02	2508.09	3056.53	2797.39	2245.07	3777.09	2452.53	2969.02	152.863	318.094
	153	4/22/2018 6:50:34 PM			2062.58	2307.39	2453.76	2058.14	3267.34	2451.59	2461.15	3555.01	2220.47	2933.77	97.1503	281.821
	154	4/22/2018 7:10:34 PM			2177.33	2603.7	2231.01	2541.45	3273.61	2505.64	2264.86	2634.76	2388.37	2669.72	107.665	215.395
	155	4/22/2018 7:30:34 PM			2098.58	2284.32	2335.38	1944.87	3285.35	2465.21	2093.42	3482.11	2165.79	2831.52	89.5056	330.178
	156	4/22/2018 7:50:34 PM			2290.84	2342.84	2405.32	1912.62	3076.08	2872.93	2461.9	2756.41	2237.9	2791.83	110.926	128.284
	157	4/22/2018 8:10:34 PM			2467.57	2336.38	2142.12	2009.53	3072.88	2591.57	2385.65	3424.64	2238.9	2868.69	101.558	234.681
	158	4/22/2018 8:30:34 PM			1975.38	2214.81	2168.48	2351.75	2802.1	2177.15	2097.61	2854.61	2177.61	2482.87	77.8304	200.415
	159	4/22/2018 8:50:34 PM			2038.52	2692.66	2334.96	2502.29	2970.24	2478.23	2399.52	3598.94	2392.11	2861.73	138.673	276.279
	160	4/22/2018 9:10:34 PM			2495.71	2817.87	2222.46	2404.68	2184.3	2805.31	2437.99	3721.7	2485.18	2787.33	124.598	336.533
	161	4/22/2018 9:30:34 PM			2146.04	2366.92	2335.87	2161.91	2746.16	2421.35	2099.89	2945.05	2252.68	2553.11	57.4338	185.663
	162	4/22/2018 9:50:34 PM			2131.04	2200.2	2148.32	2499.57	2428.37	2401.62	2233.27	3378.58	2244.78	2610.46	86.1905	259.656
	163	4/22/2018 10:10:34 PM			2395.91	2080.97	2303.16	2123.44	2632.99	2407.55	2224.54	3396.35	2225.87	2665.36	74.3731	257.583
	164	4/22/2018 10:30:34 PM			2160.14	2752.63	2215.94	1964.69	2306.04	2966.76	2207.97	2814.88	2273.35	2573.91	168.594	186.652
	165	4/22/2018 10:50:34 PM			2219.21	2759.86	1916.24	2108.74	2752.62	3151.68	2149.82	2630.26	2251.01	2671.09	180.795	206.359
	166	4/22/2018 11:10:34 PM			2380.48	2528.13	2116.4	2631.6	2644.79	2630.39	2169.37	3621.89	2414.15	2766.61	111.826	305.722
	167	4/22/2018 11:30:34 PM			2730.29	2150.89	2389.13	2651.53	2710.02	2443.88	2299.39	2717.07	2480.46	2542.59	131.857	103.024
	168	4/22/2018 11:50:34 PM			2440.3	2181.36	2276.34	2032.81	2583.45	2230.94	2521.05	3729.79	2232.7	2766.31	85.4369	330.215
	169	4/23/2018 12:10:34 AM			2084.45	2341.88	2038.01	2136.07	2358.77	2174.38	2179.56	3561.75	2150.1	2568.61	66.9904	333.81
	170	4/23/2018 12:30:34 AM			2012.68	2618.83	2229.08	2183.54	2512.56	2306.56	2705.99	3470.78	2261.03	2748.97	128.038	254.046
	171	4/23/2018 12:50:34 AM			2632.17	2429.68	2128.17	2073.99	2714.71	2089.97	2648.83	3687.87	2316	2785.34	131.254	331.88
	172	4/23/2018 1:10:34 AM			2268.01	2359.32	2271.72	2136.52	2579.49	2205.97	2299.8	3108.14	2258.89	2548.35	45.9226	202.761
	173	4/23/2018 1:30:34 AM			1967.16	2238.08	2302.44	2533.71	2300.7	2895.93	2637.58	2905.77	2260.35	2685	116.53	142.35
	174	4/23/2018 1:50:34 AM			2178.55	2096.94	2315.72	1996.13	2582.94	2923.24	2406.54	2979.42	2146.84	2723.03	67.5342	137.117
	175	4/23/2018 2:10:34 AM			2436.59	2661.17	2647.66	2134.26	2422.07	2373.21	2529.38	3122.27	2469.92	2611.73	123.136	173.277
	176	4/23/2018 2:30:34 AM			2109.77	2660.03	2601.88	2316.06	2230.67	2205.97	2253.26	3322.55	2421.93	2503.11	128.363	273.317
	177	4/23/2018 2:50:34 AM			1883.16	2160.26	1978.09	2128.18	2458.53	1978.18	2236.61	3273.53	2037.42	2486.71	64.9617	280.034
	178	4/23/2018 3:10:34 AM			2219.3	1970.85	1972.19	1951.93	2472.57	2191.45	2256.49	3649.86	2028.57	2642.59	63.7439	341.088
	179	4/23/2018 3:30:34 AM			2347.4	2192.15	2279.07	2611.01	2609.57	2765.74	2181.14	2945.05	2357.41	2625.38	90.3061	163.169
	180	4/23/2018 3:50:34 AM			2094.99	2578.36	2504.12	2107.32	2330.24	2180.57	2379.27	2818.45	2321.2	2427.13	127.968	137.112
	181	4/23/2018 4:10:34 AM			2300.3	2778.09	1984.26	2572.18	3171.49	2407.7	2149.2	3665.86	2408.71	2848.56	172.016	348.297
	182	4/23/2018 4:30:34 AM			2102.97	2336.16	2684.61	2123.65	3145.27	2887.6	2660.48	3261.88	2311.85	2988.81	134.967	134.502
	183	4/23/2018 4:50:34 AM			2549.45	2611.86	2355.3	1904.6	2747.13	2505.37	2656.92	3182.18	2355.3	2772.9	159.856	145.258
	184	4/23/2018 5:10:34 AM			2243.52	2647.89	1897.19	2432.74	2154.62	2186.14	2735.82	2625.77	2305.34	2425.59	159.158	149.186
	185	4/23/2018 5:30:34 AM			1989.74	2305.31	1730.25	2012.26	2277.67	2332.86	2632.18	3112.7	2009.39	2588.85	117.573	191.193
	186	4/23/2018 5:50:34 AM			1892.48	2153.7	1704.18	2359.44	2053.96	2546.77	2474.24	2783.32	2027.45	2464.57	144.013	151.947
	187	4/23/2018 6:10:34 AM			2390.28	1677.38	2360.73	1777.57	2249.41	2414.18	2542.54	3215.5	2051.49	2605.41	188.28	212.029
	188	4/23/2018 6:30:34 AM			1885.94	1888.24	2198.09	1775.53	2318.14	1838.92	1950.18	3047.93	1936.95	2288.79	90.9322	272.977
	189	4/23/2018 6:50:34 AM			1938.84	2071.2	1742.14	1662.89	2107.89	2056.5	2310.49	2376.86	1853.77	2212.94	92.8295	77.4027
	190	4/23/2018 7:10:34 AM			1860.41	2650.31	1824.73	1873.09	2403.38	2619.11	1882.78	2482.49	2052.14	2346.94	199.653	161.007
	191	4/23/2018 7:30:34 AM			1874.16	2402.68	1716.38	1510.93	1798.65	2280.19	2219.41	2575.14	1876.04	2218.35	190.647	160.019
	192	4/23/2018 7:50:34 AM			1746.83	1886.01	1723.91	2149.13	1990.49	1812.51	2125.52	3453.41	1876.47	2345.48	97.688	374.829
	193	4/23/2018 8:10:34 AM			1693.59	1966.19	1962.66	1726.37	3042.01	1822.66	1823.4	2903.74	1837.2	2397.95	73.7588	333.13
	194	4/23/2018 8:30:34 AM			2617.11	1841.16	1813.45	1855.37	2586.58	1875.41	1780.89	2510.87	2031.77	2188.44	195.308	209.474
	195	4/23/2018 8:50:34 AM			2110.12	1778.53	2359.52	1691.86	2701.05	2318.5	1853.86	3291.35	1985.01	2541.19	153.97	304.18
	196	4/23/2018 9:10:34 AM			1866.1	1865.46	1866.76	1662.67	2244.96	1892.7	2241.21	2484.41	1815.25	2215.82	50.8598	121.806
	197	4/23/2018 9:30:34 AM			1779.46	2037.6	1752.08	1955.26	1985.62	2050.54	2217.05	2378.13	1881.1	2157.83	68.902	88.1324
	198	4/23/2018 9:50:34 AM			1912.1	2504.16	1537.77	1747.58	2109.8	2869.38	2084.34	2241.78	1925.4	2326.33	207.569	184.277
	199	4/23/2018 10:10:34 AM			1810.92	1896.8	1687.39	1648.56	2109.2	2638.66	1687.36	2163.43	1760.92	2149.66	57.0051	194.651
	200	4/23/2018 10:30:34 AM			1826.39	1811.24	2311.23	1682.61	2012.66	2018.33	1715.42	2796.56	1907.87	2135.74	138.268	231.352
	201	4/23/2018 10:50:34 AM			2404.76	1787.68	2106.1	1940.66	1755.6	1954.18	2373.56	2563.24	2059.8	2161.65	132.094	185.766
	202	4/23/2018 11:10:34 AM			1865.86	1792.95	1602.53	2044.13	1910.31	2005.82	2108.41	2379.45	1826.37	2101	91.377	101.248
	203	4/23/2018 11:30:34 AM			1889.56	1712.45	1728.58	1815.98	2404.49	1864.95	1738.18	2373.86	1786.64	2095.37	41.1587	171.704
	204	4/23/2018 11:50:34 AM			1870.56	1912.9	1671.19	1771.47	2350.86	1892.78	1684.15	3605.64	1806.53	2383.36	53.9757	430.56
	205	4/23/2018 12:10:34 PM			1837.43	2662.3	1616.31	1680.61	2001.78	1873.62	1886.52	2840.52	1949.16	2150.61	242.204	231.767
	206	4/23/2018 12:30:34 PM			2112.05	2047.5	1732.88	1989.97	1908.99	2502.06	1684.99	2363.36	1970.6	2114.85	83.07	191.234
	207	4/23/2018 12:50:34 PM			1882.3	1812.77	1613.36	1729.27	1793.29	2633.79	1716.16	2310.03	1759.42	2113.32	57.8699	217.895
	208	4/23/2018 1:10:34 PM			1889.07	1786.84	1885.95	1629.34	1962.54	1991.19	2724.04	2295.83	1797.8	2243.4	60.9631	177.072
	209	4/23/2018 1:30:34 PM			1875.59	1828.33	1656.89	1612.15	1972.84	1869.67	2283.57	2187.23	1743.24	2078.33	64.1597	95.1532
	210	4/23/2018 1:50:34 PM			1790.36	1728.25	1649.07	1561.06	1848.52	1867.08	1861.35	3999.58	1682.18	2394.13	49.659	535.163
	211	4/23/2018 2:10:34 PM			1810.38	1831.74	2119.03	1669.42	1733.28	1869.31	1743.79	3108.11	1857.64	2113.62	94.2757	332.934
	212	4/23/2018 2:30:34 PM			1944.12	2582.38	1768.69	2171.26	2552.66	2724.44	1762.21	2643.92	2116.61	2420.81	175.768	222.318
	213	4/23/2018 2:50:34 PM			1831.43	2162.15	1666	2441.59	2146.25	2567.56	1883.88	2287.86	2025.29	2221.39	172.893	142.539
	214	4/23/2018 3:10:34 PM			1833.41	1813.29	1668.52	2319.65	1916.1	2121.83	2111.68	2299.3	1908.71	2112.23	141.815	78.29
	215	4/23/2018 3:30:34 PM			2121.61	1770.84	1632.37	1684.77	1921.22	1982.05	1941.09	2517.26	1802.4	2090.41	110.167	142.848
	216	4/23/2018 3:50:34 PM			2197.56	1805.24	2150.08	1807.2	1895.45	2006.67	1800.5	3340.68	1990.02	2260.82	106.558	362.408
	217	4/23/2018 4:10:34 PM			1922.63	2317.83	2225.44	1696.83	2577.7	1699.36	1706.05	2443.43	2040.68	2106.64	142.337	234.819
	218	4/23/2018 4:30:34 PM			2015.32	1855.02	2343.1	1797.53	2939.4	2356.39	1673.54	2172.02	2002.74	2285.34	122.453	261.405
	219	4/23/2018 4:50:34 PM			1964.63	1802.54	1702.39	2197.83	2077.74	2497.56	1623.63	2833.45	1916.85	2258.09	108.125	261.955
	220	4/23/2018 5:10:34 PM			2021.08	2637.93	1670.16	1943.05	1932.71	2052.86	2116.25	2666.09	2068.06	2191.98	204.31	162.556
	221	4/23/2018 5:30:34 PM			2093.05	2103.29	2297.4	2638.26	2415.16	1923.14	2635.48	3422.58	2283	2599.09	127.408	312.276
	222	4/23/2018 5:50:34 PM			2348.02	2490.89	2378.06	2191.43	2406.9	2834.31	2262.26	3882.8	2352.1	2846.57	61.7575	366.134
	223	4/23/2018 6:10:34 PM			2336.09	2554.98	2392.01	2310.7	2517.46	2802.55	2167.28	3975.9	2398.45	2865.8	54.8723	392.172
	224	4/23/2018 6:30:34 PM			2528.37	2578.09	2424.56	2630.96	3162.16	2840.98	2743.33	3551.89	2540.49	3074.59	43.9551	182.526
	225	4/23/2018 6:50:34 PM			2262.78	2782.74	2394.76	2672.54	3381.74	2902.26	1976.75	3635.13	2528.2	2973.97	120.374	365.49
	226	4/23/2018 7:10:34 PM			2325.66	2327.82	2417.46	2288.36	3291.94	2461.13	2653.7	3048.96	2339.82	2863.93	27.4175	187.944
	227	4/23/2018 7:30:34 PM			2338.23	2195.36	2294.1	2627.49	3234.49	2627.83	2490.61	3600.68	2363.8	2988.4	92.8316	260.328
	228	4/23/2018 7:50:34 PM			2156.52	2123.28	2234.41	2274.11	2983.91	3174.59	2432.48	2830.4	2197.08	2855.34	34.6641	157.556
	229	4/23/2018 8:10:34 PM			2013	2446.61	2555.84	2049.18	2651.95	2923.09	2798.28	3318.22	2266.16	2922.89	137.734	142.952
	230	4/23/2018 8:30:34 PM			2573.15	2553	2335.42	2639.32	3288.44	2501.13	2447.33	2795.78	2525.22	2758.17	65.9001	192.633
	231	4/23/2018 8:50:34 PM			2136.64	2505.37	2178.23	2561.05	3022.24	2709.35	2470.47	3151.48	2345.32	2838.39	109.399	153.796
	232	4/23/2018 9:10:34 PM			2242.71	2528.55	1903.94	2156.85	2678.69	2484.05	2561.46	3061.77	2208.01	2696.49	128.783	128.162
	233	4/23/2018 9:30:34 PM			2676.47	2121.67	2350.27	2368.12	3105.38	2527.64	2531.02	3732.59	2379.13	2974.16	113.889	286.965
	234	4/23/2018 9:50:34 PM			2345.1	2380.62	2235.25	2077.87	2571.45	2792.68	2680.34	2780.16	2259.71	2706.16	68.0538	51.4582
	235	4/23/2018 10:10:34 PM			2559.21	2926.73	2355.95	2716.91	2543.83	2680.12	2344.28	2835.31	2639.7	2600.89	120.878	104.217
	236	4/23/2018 10:30:34 PM			2261.88	2702.92	2079.95	2328.74	2416.34	2299.68	2474.58	3648.42	2343.37	2709.75	130.869	314.994
	237	4/23/2018 10:50:34 PM			2181.21	2235.56	2794.75	2653.34	2351.41	2587.72	2804.07	2744.42	2466.21	2621.91	152.036	101.049
	238	4/23/2018 11:10:34 PM			2200.52	2112.47	2855.09	2658.47	2442.41	3155.48	2525.58	3270.33	2456.64	2848.45	178.779	212.399
	239	4/23/2018 11:30:34 PM			2237.88	2118.87	2275.22	2231.19	3007.97	2781.12	2434.84	2836.04	2215.79	2764.99	33.7262	120.189
	240	4/23/2018 11:50:34 PM			2521.46	2226.48	2250.11	1832.62	2665.64	2399.96	2743.92	2796.72	2207.67	2651.56	141.799	88.0826
										VCO2	Average		SE
											WT	HET	WT	HET
										Light	1866.06	2168.01	13.7451	17.512
										Dark	2270.55	2604.6	14.287	23.3496

[truncated: 57 more sheets: Figure 2c, Figure 2d, Figure 2e, Figure 2f, Figure 2g, Figure 2h, Figure 2i, Figure 2j, Figure 2k, Figure 3a, Figure 3b, Figured 3c, Figure 3d, Figured 3e, Figured 3f, Figure 3g, Figure 3h, Figure 3i, Figured 3j, Figure 3k …]
